# Supplementary material for: Results from Two HPV-Based Cervical Cancer Screening-Family Planning Integration Models in Malawi: A Cluster Randomized Trial
Source: Cancers (Basel). 2023 May 17;15(10):2797. doi: 10.3390/cancers15102797 (PMC10216717; doi:10.3390/cancers15102797)
Supplement: Supplementary file 1 [file cancers-15-02797-s001.zip]

Archive with 1 entries (1 files):
- cancers-2354741-supplementary.pdf
